# Supplementary material for: A comparative study of structural variant calling in WGS from Alzheimer’s disease families
Source: Life Sci Alliance. 2024 Feb 28;7(5):e202302181. doi: 10.26508/lsa.202302181 (PMC10902710; doi:10.26508/lsa.202302181)
Supplement: Supplementary file 3 [file LSA-2023-02181_TableS3.xlsx]

## Sheet: Supplementary Table 3
Supplementary Table 3. All deletions - characteristics
Bin					Gene	Location	rs number	del size (bp)	Validated	Comments					Color Legend
2-19bp (Scalpel)						Chr20:61291408	rs531651833	17	3 of 3	All 3 samples were confirmed to be hets for the deletion					Validated
Validated	Not validated	Alternate Event	Failed PCR	total		Chr13:31252458	rs138829495	15	3 of 3	All 3 samples were confirmed to be hets for the deletion					Not validated
11	0		2	13		Chr17:3194038	rs140106050	13	3 of 3	All 3 samples were confirmed to be hets for the deletion					Alternate Event
						Chr4:129827921	rs57015484	11	3 of 3	Deletion was present but file said samples were hets but all 3 were homozygous for the deletion					Failed PCR
						Chr12:131402871	rs576353270	19	3 of 3	All 3 samples were confirmed to be hets for the deletion					Primers not designed (not included in numbers)
						Chr17:41438235	rs3842374	15	3 of 3	All 3 samples were confirmed to be hets for the deletion
						Chr2:195763436	rs144793739	12	3 of 3	All 3 samples were confirmed to be hets for the deletion
						Chr1:65761345	rs11271701	11	3 of 3	2 of the 3 expected hets are actually homozygous for the deletion. Control sample is het for deletion.
						Chr1:101986237	rs139267503	12	2 of 2	Both samples confirmed to be hets for the deletion.
						Chr9:110327896	rs747072325	17	1 of 1	Second sample failed PCR. Deletion is slightly different from expected. Expected 17bp deletion; observed 20bp deletion with a 3bp insertion.
						Chr19:40431181	rs200280582	10	3 of 3	All 3 samples confirmed to be hets for the deletion.
						Chr5:107963058	.	19	-	Failed PCR- Primers redesigned and PCR failed again. No obvious sequence issues. One of the original R primers had 2 BLAT hits but all other primers gave one unique hit. The entire region is free of repeat sequences.
						Chr3:165644467	rs371720933	15	-	Failed PCR- Primers redesigned and PCR failed again. Highly repetitive sequence.
20-40bp (Scalpel)						Chr1:224861974	rs201438703	23	3 of 3	All 3 samples were confirmed to have one allele with a shortened T stretch (T11) (3 hets).
Validated	Not validated	Alternate Event	Failed PCR	total		Chr9:139614362	rs201866049;rs71385763	31	2 of 3	It appears that the deleted allele is the common allele. The control, a sample expected to be homozygous and one sample that was predicted to be heterozygous all are homozygous for the deletion. One sample was confirmed to be heterozygous for the deletion.
29	0	2	1	32		Chr3:78204821	.	34	3 of 3	All 3 samples were confirmed to be hets for a deletion of one of two simple tandem repeat sequences
						Chr11:77286248	rs150575350;rs368989879	22	3 of 3	All 3 samples were confirmed to be hets for the deletion
						Chr2:242152589	.	32	3 of 3	All 3 sampes were heterozygous for a deletion in this region. The deletion was very slightly different from the expected deletion. There are several copies of the same sequence and a different copy was lost
					GIGYF2	Chr2:233712209-233712230		21	6 of 6	The sequence is consistent with a 21bp deletion with a polymorphic CAG repeat (varying in number of copies) in the exon that makes it difficult to confirm the exact deletion. It appears the deletion is shifted by 13 bases from the predicted deletion.
					FAM105B	Chr5:14664995-14665016		21	3 of 3	All 3 samples had the predicted deletion but 2 of the samples were predicted to be hets but looked homozygous for the deletion. Neither primer contained a SNP and there is no known pseudogene version of this gene.
					CHAF1B	Chr21:37785526-37785547		22	3 of 3	All 3 samples were confirmed to have the predicted deletion (3 hets)
					ZFN655	Chr7:99168693-99168716		23	2 of 2	The only 2 samples predicted to carry the deletion were confirmed to be heterozygous for the deletion
					DDX42	Chr17:61851582-61851606		24	3 of 3	There is a polymorphic stretch of 19 GGC/GGT repeats at this site. All three samples tested had a loss of 5 repeats (15bp) as compared to the ref allele, not the 24bp deletion predicted. Loss of one of the repeats is a common polymorphism. One sample has an extra GGC repeat on the "ref" allele, one sample is homozygous for the loss of 5 repeats. Control is het for ref/-1. 2 of 3 samples were inco…
					C1QTNF4	Chr11:47612306-47612330		25	2 of 2	Only 2 related samples were predicted to have this deletion and we had both in the lab. The deletion is one base shorter than predicted (24bp) and matches rs777249507
					C6orf132	Chr6:42075104-42075131		27	3 of 3	All 3 samples were confirmed to have the predicted deletion (3 hets)
					PROSER2	Chr10:11911971-11911998		27	1 of 2	Only 2 samples had the predicted deletion and one sample was confirmed to have the deletion but the other sample had no deletion
					C2	Chr6:31902065-31902093		28	3 of 3	All 3 samples were confirmed to have the predicted deletion (3 hets)
					FAM151A	Chr1:55076137-55076166		29	3 of 3	All 3 samples were confirmed to have the predicted deletion (3 hets)
					FAM46A	Chr6:82461727-82461757		30	3 of 3	All 3 samples had one copy of a perfect 30bp repeat deleted (3 hets)
					TMEM102	Chr17:7339494	rs537361079	21	6 of 6
					LINC01124	Chr2:171570430	rs527678103	22	6 of 6
					CELSR1	Chr22:46759084	rs576512903	27	5 of 5	1 of 2 repeated sequences deleted - should not affect splicing
					EMILIN2	Chr18:2906764	rs574405126	28	5 of 5
					RP11-156E8.1	Chr1:245133940	rs757381710	28	6 of 6 +11 Controls	Genotyping was not correct, some hets were homozygous. Most samples homozygous for deletion.
					TTLL8	Chr22:50454914	rs540321694	29	6 of 6	1 of 2 repeated sequences deleted
					TTLL8	Chr22:50454933	rs774356499	29	6 of 6	Overlaps with previous variant rs540321694 - already sequenced
					FAM151A	Chr1:55076137	rs373739034	29	6 of 6
					CCR5	Chr3:46414943	rs333	32	5 of 5
					ZAN	Chr7:100385561	rs369526619	35	6 of 6	Deletion is seen in control
					AS3MT	Chr10:104629254	rs749490048	36	6 of 6	1 of 3 repeated sequences deleted
					CRELD2	Chr22:50315904	rs747744457	38	5 of 5	1 of 2 repeated sequences deleted. One sample reported as a het is homozygous for the deletion.
					CRELD2	Chr22:50315935	rs71805922	38	5 of 5	Overlaps with previous variant rs747744457- already sequenced - 2 unique individuals on each list
					DYNLL2	Chr17:56160831-56160852		21	of 3	No deletion was present but the samples did vary in copies of a 4bp (GCGG) repeat at the predicted deletion site which resulted in an insertion on one or both alleles of the hets tested. Het1: +1/+2, Het2: +1/+1, Het3: ref/+1 All hets were homozygous for C allele of SNP in the putative deletion
						Chr4:32544563	.	20	of 8	Only 3 of 5 Controls and 5 of 6 hets amplified and they all had an identical sequence of 7 AT repeats. According to Genome Browser the reference has 26 AT repeats. Jerry's theory is that the other samples have a larger AT repeat that can't be amplified by PCR.
					HAND2	Chr4:174450344-174450371		27	-	Failed PCR- Primers redesigned and PCR failed again. Highly repetitive sequence.
						Chr10:91008458	rs373895758;rs559309320	27	-	Primers not designed - in a recent SINE
41-60bp (Scalpel)						Chr9:137314433	.	54	3 of 3	All 3 samples validated (3 hets)
Validated	Not validated	Alternate Event	Failed PCR	total		Chr6:134033288	.	51	3 of 3	All 3 samples validated (3 hets)
9	1	0	2	12		Chr2:110976671	.	42	2 of 3	One expected het is homozygous wild type (no deletion)
					ABCA7	Chr19:1046906	rs375206158	44	√	Known deletion sequenced previously
						Chr19:15120986	.	51	2 of 3	Sequenced with new primer. All 3 samples were confirmed to have the predicted deletion but 1 homozygote and 2 hets were tested and 1 of the hets was homozygous for the deletion.
						Chr11:134296322	.	52	3 of 3	All 3 samples validated (3 hets)
					PPDPF	Chr20:62153123-62153181		58	3 of 3	All 3 samples were confirmed to have the predicted deletion (3 hets)
					BCAP29	Chr7:107254094	rs576177767	50	6 of 6	6 hets had deletion but one predicted to be 0/1 is 1/1
					C4orf27	Chr4:170658808		55	2 of 2	Only 2 hets and both had the deletion shifted by 5bp to 3'. One het also had an insertion of 4bp [TTTT] 5' to the deletion on the ref allele.
						ChrX:105415755	.	47	0 of 3	No deletion at predicted site.
						Chr5:75104831	.	51	-	Failed PCR- Primers redesigned and PCR failed again. TA stretched embedded in relatively old repeat sequence. Primers were unique according to BLAT. An attempt was made to amplify hets with F4/R3 in case there was an issue with amplifying through the putative deletion sequence but again no band was observed.
						Chr3:132654457	.	52	-	Failed PCR- Primers redesigned and PCR failed again. TA stretched embedded in relatively old repeat sequence. Primers were unique according to BLAT
61-80bp (Scalpel)						Chr18:77999310	.	71	3 of 3	Predicted deletion was confirmed in all 3 samples.
Validated	Not validated	Alternate Event	Failed PCR	total		Chr7:306096	.	68	3 of 3	All 3 samples validated (one homozygote and 2 hets). Control was also a het for the deletion.
6	2	0	2	10		Chr9:28830790	.	62	3 of 3	Predicted deletion was confirmed in all 3 samples.
						Chr2:2540679	.	66	3 of 3	Predicted deletion was confirmed in all 3 samples.
						Chr11:17460728	.	62	3 of 3	All 3 samples validated (one homozygote and 2 hets). Control was also a het for the deletion.
					PCDHA9	Chr5:140230229-140230298		69	3 of 3	All 3 samples were confirmed to have the predicted deletion (3 hets)
						Chr10:31934479		64	0 of 3	IB reseq'd. Even after running the gel a long time only one band is seen in all products. We can read into the deletion from both ends but the sequence dies within the deletion sequence. It looks like there is some secondary structure which prevents the polymerase from reading through the PCR product. Plus het 2 and 3 are hets for 2 other base positions within the PCR product.
					CDC27	Chr17:45234490		63	0 of 6	Confirmed to not have the expected deletion (all samples wild type). When the putative deletion is removed and the flanking sequence is BLATed in hg38 there are 11 other genomic locations which are >90% homologous if the "deletion" sequence is extended 42-60bp to give a 105-123bp deletion.
						Chr2:180358450	.	80	-	Failed PCR- Primers redesigned and PCR failed again. An attempt was made to amplify hets with F3/R3 in case there was an issue with amplifying through the putative deletion sequence but again no band was observed.
						Chr5:160210395	.	75	-	Failed PCR- Primers redesigned and PCR failed again. An attempt was made to amplify hets with F1/R3 in case there was an issue with amplifying through the putative deletion sequence but again no band was observed.
						Chr5:20303086	.	76	-	3 locations with nearly identical sequnce (chr5, chr 14, chr22), very diffeicult to get unique primers
81-100bp (Scalpel)						Chr6:153293962	.	85	3 of 3	All 3 samples were validated (one homozygote and 2 hets)
Validated	Not validated	Alternate Event	Failed PCR	total		Chr15:37538017	.	89	3 of 3	All 3 samples validated (3 hets)
8	0	1	1	10		Chr9:138555703	.	97	2 of 3	2 of 3 samples contain the deletion. Third sample is homozygous for reference allele.
						Chr11:104843350	.	91	3 of 3	All 3 samples validated (3 hets). The deletion is in a MER11C LTR. The first part of the 91bp deletion is a 34bp sequence that is duplicated so the F and R primers give different "start" sites to the deleted sequence.
						Chr6:88032749	.	87	3 of 3	All 3 samples validated (3 hets)
						Chr20:52947337	.	89	3 of 3	All 3 samples validated (3 hets)
						Chr18:74853362	rs71174612	94	3 of 3	All 3 samples validated (one homozygote and 2 hets)
					UGT1A7	Chr2:234590653-234590742		89	4 of 4	Only 4 members of one CU family have the deletion and it was copnfirmed in all 4 samples. The 3' base immediately adjacent to the deletion is polymorhic in this family even though it isn't shown to be polymorhic in GB
						Chr16:55236550	.	84	of 2	No deletion but it looks like there is an Alu insertion (in 2 of 2 samples - the 3rd het failed to amplify) at the predicted site.
						Chr18:47326499	.	92	-	The putative deletion is in an SVA retroelement which is all over the genome. The PCR primers gave a smear.
						Chr11:96892631		89	-	Primers not designed
						Chr7:150056295		88	-	Primers not designed
101-900bp (Scalpel)						Chr17:41401872		706	3 of 3	All 3 samples validated (3 hets)
Validated	Not validated	Alternate Event	Failed PCR	total		QRSL1_Chr6:10710588		351	2 of 2	Both samples validated (2 hets)
14	7	4	1	26		PRKG1_Chr10:53869478		569	3 of 3	All 3 samples validated (3 hets)
						DYNC1I1_Chr7:95474618		783	1 of 1	Only 3 samples had this deletion and we only had one in the lab but that sample had the deletion. The deletion is one base larger (784bp) but has an extra "A" inserted at the deletion site which makes the overall deleted bases as 783.
					PRSS38	Chr1:228003883-228004035		152	3 of 3	All 3 samples validated (3 hets)
					MUC17	Chr7:100680228-100680405		177	2 of 2	2 samples were confirmed to have the predicted deletion. The third sample failed sequencing (2 hets)
					MUC17	Chr7:100684947-100685301		354	3 of 3	All 3 samples were confirmed to have the predicted deletion (3 hets)
					TUBB2BP1	Chr6:3195393-3195954		561	2 of 2	One sample failed PCR, the other two had confirmed deletions as expected
					ACSM5	Chr16:20451233-20451971		738	7 of 7	Although these deletions are listed separately all samples have both the 104bp and the 738bp deletions but the 9bp which separates the regions is present in all samples (plus 1 extra A therefore 10bp remaining). The genotyping status agrees with what was predicted by the larger deletion for all samples.
					CASP8	Chr2:202122872		116	6 of 6
					NRAP	Chr10:115412781		128	6 of 6	Total length of deletion is as predicted but is shifted by 2bp.
					TYRO3	Chr15:41864762		437	5 of 5	Real deletions, but called sizes were incorrect. All samples sequenced had the exact same deletion. 2 sequential introns were deleted leaving intervening exon linked to flanking exons. Pseudogene exists without these introns, but the sequence differs from the actual gene.
					TYRO3	Chr15:41865309		196	5 of 5	Refers to the second of the two introns included in comments above
						ChrX:82260438		146	3 of 5	Originally 3 samples were sequenced and one predicted to be 1/1 was confirmed to be homozygous for the deletion but the other 2 samples had NO deletion. Laura checked the gender and all 3 are males. So I followed up by sequencing the reamining 2 samples that were predicted to be 1/1 and both were confirmed to be homozygous for the deletion.
						Chr11:56218436		614	0 of 3	No deletion product was observed. Only reference allele amplified. Possible wrong breakpoints.
						Chr22:39722725		425	0 of 3	No deletion product was observed. Only reference allele amplified. Possible wrong breakpoints.
						Chr20:59482712	.	564	0 of 3	No deletion product was observed but control band is darker in all 4 primer sets tested. Possible wrong deletion breakpoints.
						SCRG1_Chr4:174396049		112	0 of 3	No deletion. There is a polymorphic TC repeat within the putative deletion that the control and 2 of the 3 samples are heterozygous for ([TC]5/[TC]6)
						CCND2_Chr12:4389120		209	0 of 3	No deletion. Sequence reads cleanly through the putative deletion.
					PRKRA	Chr2:179315138-179315692		554	0 of 3	All samples (hets & control) were wild type (without a deletion) as read in both directions
					BCLAF1	Chr6:136596839		141	0 of 6	Deletion is intron of real gene, however there is/are also pseudogene(s) without the intron. There is 1 pseudogene in hg19 and 2 pseudogenes in hg38
					FKBP15	Chr9:115969160		464	0 of 3	No deletion PCR product was observed in any het but there is a homozygous insertion of an AluYb8 in 1 het (41285BL1) at the 3' junction of the putative deletion. The other 2 hets and the control do have a low level Alu sequence starting at this same position. An Fdel/R1 PCR of Het 1 yielded a band indicative of an Alu insertion
						Chr18:59564827		614	of 3	One of 5 samples tested is homozygous for a full length AluYa5 insertion at the putative deletion breakpoint (4 bases at 5' end is duplicated at 3' end of the insertion) but the other 4 samples tested did not have a deletion or insertion at this location. The C and 2 of 3 hets had a PCR product for F3/Rdel2 but the sequence was from the SIPA1L3 gene on Chr19 (in the opposite orientation) and was …
						Chr4:160261825	.	106	of 3	No 106bp deletion. There is a polymorphic CA stretch within the putative deletion sequence which is repeated 3' to the deletion and both copies of the CA stretch are present in all 3 "hets" tested verifying that there is not a 106bp deletion.
						Chr17:65546570	.	324	of 3	No deletion, instead there is an AluY insertion at the putative deletion breakpoint. The Alu brought with it a 10bp segment which flanks its 5' end on chr1 that matches the 3' flank of the putative deletion making it look like there is a deletion at the site. 2 samples appear to be hets for the insertion and 1 appears to be homozygous.
					CFHR4	Chr1:196857118		391		Failed PCR- Primers redesigned and PCR failed again. Multiple copies of this sequence in the region and we were unable to amplify the specific copy that had the putative deletion.
						Chr8:144424149		250	-	Sequence 3' to deletion is too repetitive to design primers
101-900bp (Scalpel-Parliament Overlap)						Chr2:50699675	.	115	3 of 3	All 3 samples validated (3 hets). Control used is also a het for deletion.
Validated	Not validated	Alternate Event	Failed PCR	total		Chr10:115412781	.	128	6 of 6	Validated with LOF SVs on Jan 29, 2016
11	0	0	0	11		Chr8:61945872	rs71245546	149	3 of 3	All 3 samples validated (1 het , 2 homozygotes). Control used is also a het for deletion.
						Chr5:41062035	.	190	2 of 2	Only 2 samples have this deletion and both were validated
						Chr12:22047473	rs372796760	102	3 of 3	All 3 samples validated (3 hets). Control is a het for polyT stretch within the deletion sequence.
						Chr7:32286850	.	269	3 of 3	All 3 samples validated (3 hets).
						Chr5:106970160	.	383	3 of 3	All 3 samples had the deletion but the wt alelle didn't amplify well so het status is unclear. Control used also had the deletion.
						Chr17:14050979	.	494	2 of 2	Only 3 samples have this deletion and we only had 2 of them in the lab (from the same family). Deletion started at predicted site but the sequence after the deletion had the CTG predeicted but then na extra 20bp were deleted.
						Chr4:78267930	.	541	4 of 5	4 samples validated (3 hets, 1 homozygote) but 1 predicted het did not have a deletion.
						Chr3:159257021	.	688	3 of 3	All 3 samples validated (3 hets). Control used is also a het for deletion.
						Chr4:11935338	.	764	3 of 3	All 3 samples validated (3 hets)
						Chr12:11341898	.	314	-	No Primers Ordered. Maps to this location in hg19, but not hg38. The flanking sequence without the deletion sequence, maps to the following hg coordinates continuously; chr12:11,189,198-11,189,397
101-900bp (Parliament)						Chr3: 77449912		899	3 of 3	All 3 samples validated (3 hets)
Validated	Not validated	Alternate Event	Failed PCR	total	TAP2	chr6: 32795502 - 32795679 / chr6: 32795503 - 32795680		178	7 of 7	Homozygotes and heterozygote confirmed
3	2	6	4	15	LY6G5B	chr6: 31638204 - 31639096		893	3 of 3	All 3 samples validated (3 hets)
					TMEM126B	Chr11:85346820-85347087		268	0 of 3	No deletion seen in 3 hets but T stretch within putative deletion is polymorphic.
						Chr16:58962082		419	0 of 3	The primers did not amplify a band of the correct size. Instead a 183bp fragment was amplified in the control and 3 hets. It turns out that the flanking sequence with the putative deletion removed hits 3 times in the genome with high homolgy. This product was sequenced to show that the "deletion" was a misalignment event and not a deletion.
						Chr11: 482740		588	of 3	This region contains 14 copies of an imperfect 42bp repeat that appears to be polymorphic. Primers didn't amplify the expected 588bp deletion product (which would be all 14 reapeats). The gel looks like 3 or 4 repeats are deleted in the control and 2 hets. The 3rd het looks homozygous for the deletion. Sequencing through the deletion isn't definitive because there are 3 reapeat sequences which va…
					ZFP41	chr8: 144344001 - 144344125		125	of 3	There are 2 different imperfect repeats. The reference genome has 6 copies of a 24bp repeat and 10 copies of a 25bp repeat. By PCR and sequencing it's clear that SVs are present but there are SNPs within the repeats making it impossible to tell which repeat you are in. Also, samples said to be homozygous have 2 bands and samples said to be heterozygous have 1 band.
					RSPH1	Chr21:43897205-43897401		197	of 3	There are 9 copies of an imperfect 25-41bp repeat and the deletion would remove 5 copies. Two of the 3 hets do have a PCR bands that could represent the wt product and a 200bp deletion and the 3rd is homozygous for the deletion but the sequence of the wt band doesn't match the ref sequence so it's not possible to determine what the deletion is. Plus the control looks like it is homozygous for an …
					PLEKHS1	Chr10:115541123-115541391		269	of 3	There are 45 copies of an imperfect 9-15bp repeat and deletion would remove 19 copies. The PCR looks like all 3 hets are homozygous for the deletion. Not possible to read through the repeats to tell what the deletion is.
						Chr8:10662974		281	of 3	20 copies of an imperfect 40bp repeat which is mostly probably polymorphic in copy number. No sequence matches ref! The C4 is het in JB book and higher band (above 990bp predicted by UCSC) is present in Het 1 and Het 3. Het 1 appears to have a 400bp deletion (10 copies), Het 2 looks homozygous for deletion on gel but sequence looks like maybe 1 repeat missing. Het 3 sequence isn't clean so may al…
						Chr7:1099541		101	of 3	There are 39 copies of an 8-16bp imperfect polymorphic repeat located ~1Mb away from the telomere. According to the PCR gel the Het1 appears to be homozygous for an insertion (~200bp). Hets 2&3 have deletions but the sequence doesn't match the reference allele and it isn't possible to read through the entire PCR product so it's not possible to tell how many repeats are deleted. Control also has a…
						Chr4:168372294		337	-	No PCR bands - tested on 3 hets- 30 copies of an imperfect AT rich 20-30bp repeat. Deletion is a loss of 12 copies of the repeat. Current PCR primers should amplify products 991bp to 1119bp so moving out would make the products too big.
						Chr10: 134201742		612	-	Failed PCR- tested on 3 hets- Primers redesigned and PCR failed again. Region is made up of low complexity repeat sequence
						Chr10:69819251		192	-	Failed PCR- Primers redesigned and PCR failed again. Region is made up of low complexity repeat sequence. An attempt was made to amplify hets with F1/R1 in case there was an issue with amplifying through the putative deletion sequence but again no band was observed.
						Chr5: 2490336		728	-	Failed PCR- tested on 3 hets- Primers redesigned and PCR failed again. Region contains 23 imperfect 56bp repeats and deletion is 13 of them.
900-1000bp (Parliament)						Chr8:48818951	.	978	3 of 3	All 3 samples validated- 3 samples heterozygous for a 978bp deletion with a 7bp insertion. (There is an inversion of 9bp of sequence from the 3' junction of the deletion that is now flanking the deleted sequence)
Validated	Not validated	Alternate Event	Failed PCR	total		Chr17:5587702	.	954	4 of 4	Deletion is exactly as predicted. One sample was confirmed to be heterozygous for the deletion and one sample was confirmed to be homozygous for the deletion.
5	1	0	0	6		Chr17:5339078	.	990	4 of 4	The deletion size is correct but is slightly shifted (~10bp but not possible to determine exactly because of repeat seuence) from the predicted deletion. Both samples were confirmed to be heterozygous for the deletion.
						Chr17:27593259	.	937	3 of 3	Deletion is shifted 80bp from predicted location but is the correct size and both samples were confirmed to be heterozygous for the deletion.
						Chr12:45746809		911	3 of 3	All 3 samples validated (3 hets)
						Chr6:32624890	.	968	3 of 3	Predicted deleted sequences are haplotypes in the HLA region that are shorter than the "wild type" sequence. The 6 haplotypes are common and all 4 samples sequenced (including the control) are heterozygous for two haplotypes.
						Chr7:215224		957	-	Didn't design primers
1001-17000bp (Parliament)					MS4A1	chr11: 60228164 - 60229386		1223	3 of 3	All 3 samples validated- 3 samples heterozygous for predicted 1223bp deletion
Validated	Not validated	Alternate Event	Failed PCR	total	GSDMD	chr8: 144634064 - 144636239		2176	5 of 5	3 samples homozygous for the deletion and 2 hets (we did have issues with light bands of ref sequence in the homogygotes and deletion band in control. This is mostly likely mispriming or possible mosaicism?)
8	3	0	0	11	CYP3A43	chr7:99461394-99463575		2181	3 of 3	Expected deletion is 2181bp, actual deletion is 2173bp (shifted by 3bp at 5'end and 11bp at 3' end).
					ANGPTL6	chr19:10212481-10214757		2276	3 of 3	Actual deletion is 2285bp in length (instead of 2276 expected) and about 140 bp 5' of the expected location.
					PARD6G	chr18: 77924076 - 77926712		2637	3 of 3	3 samples are hets for deletion which is shifted by 3 bases. There is a 13bp insertion at the deletion junction (and also a 9bp duplication 3' to the deletion).
					MX1	Chr21:42829136-42834493		5358	2 of 2	Confirmed as expected in both hets
					LIPC	Chr15:58721686-58730735		9050	3 of 3	Deletion is confirmed with the expected breakpoints, however, there are 54bp from the middle of the 'deleted' sequence that are between the 5' and 3' breakpoints
					PCDHA8	chr5:140222137-140238931		16794	5 of 5	Appears to be as predicted, but with the addition of 3 bases [CCA] between breakpoints.
					PRKRA	chr2:179296981-179300871		3890	3 of 3	No deletion product, wild type product was sequenced and determined to be the correct location
					TRIM37	Chr17:57087098-57095239		8142	3 of 3	No deletion product, wild type product was sequenced and determined to be the correct location
					ZAN	chr7:100327483-100340646		13163	3 of 3	PCR Products for wild type only (not sequenced)
