# Supplementary material for: A comparative study of structural variant calling in WGS from Alzheimer’s disease families
Source: Life Sci Alliance. 2024 Feb 28;7(5):e202302181. doi: 10.26508/lsa.202302181 (PMC10902710; doi:10.26508/lsa.202302181)
Supplement: Supplementary file 4 [file LSA-2023-02181_TableS4.xlsx]

## Sheet: Supp table 4
Supplementary Table 4. Deletions near AD genes.
Gene	GWAS Gene - closest to signal	Distance - GWAS hit to deletion	GWAS Gene - HG19	GWAS Gene - HG38	pipeline	LocationHG19	LocationHG38	Category (Coding/splice site)	Predicted del size (bp)	rs#	# of Familes CH	# of Families NHW	# Cases in CH	# Controls in CH	# Cases in NHW	# Controls in NHW	CASES	CONTROLS	Validated (Sanger)	Repeat Type	HWE_AFR	HWE_EUR	hg19 BLAT hits	hg38 BLAT hits	Samples Validated	Predicted Effect of Deletion	Comments	QC	SEQ
			2:233712209
ABCA7	ABCA7	6804	chr19:1,040,102-1,065,570		Scalpel	Chr19:1046906-1046950	Chr19:1,046,908-1,046,951	Coding	44bp	rs142076058	5	0	11	0	0	0	11	0	yes	Clean	1	1	1	1		Known frameshift deletion which encodes 170 incorrect amino acids before stopping prematurely in hg19 and hg38.	Validated previously	PASS	CTGCGGGACACCATGCGCGCCATGGGGCTCAGCCGCGCGGTGCT
ACSM5	IQCK	723342	chr16:19,727,778-19,868,859	chr16:19,716,456-19,858,467	Scalpel	Chr16:20451120-20451224	Chr16:20,439,799-20,439,902	Splice Site	104bp		3	5	7	0	7	0	15	0	yes	Clean	1	0.0802503	2	2	7 of 7	All 7 samples tested had both deletions but the 9bp between is present with the addition of an extra A. The deletion removes the consensus AG from the acceptor splice site along with 2 exons and some of the 3' UTR leading to a truncation of the protein after the preceeding exon.	Although these deletions are listed separately all samples have both the 104bp and the 738bp deletions but the 9bp which separates the regions is present in all samples (plus 1 extra A therefore 10bp remaining). The genotyping status agrees with what was predicted by the larger deletion for all samples.	PASS	GGTGGTAAAGGCATTTATAGTCCTTACTCCAGCCTACTCCTCTCATGACCCAGAGGCACTAACGCGGGAACTCCAGGAGCATGTGAAAAGGGTGACTGCTCCAT
ACSM5	IQCK	723455	chr16:19,727,778-19,868,859	chr16:19,716,456-19,858,467	Scalpel	Chr16:20451233-20451971	Chr16:20,439,912-20,440,649	Splice Site	738bp		3	6	7	0	10	1	19	1	yes	Clean	1	0.0148735	<20	<20	7 of 7		Although these deletions are listed separately all samples have both the 104bp and the 738bp deletions but the 9bp which separates the regions is present in all samples (plus 1 extra A therefore 10bp remaining). The genotyping status agrees with what was predicted by the larger deletion for all samples.	PASS	CCAGGAAGGTAAATATCAGGGTTTCCAGGGCACAGTGATCTGGGAATCAGATGGGCACGCTCTGCCTGGGCTCCCACTCAGAGCCAGGCCCTGTGCCAGGCACTGGGGATATGGAGAAACTTGTAACCCTGGCTGCTGCTTCAGCTTTTTTCTGTATTTCTTCACTTGGATTCTCCCCAAAGCACATTTTGTTCCTACTCTAAGAACAGCCTGATCCCTACCACAAATCAGATACAAGAGGTAGTGCTCAAATGCTGTCAAAATGATCCTGTGCTCCAGGCTCCAGCTGTTTTGCTTCTGGCCATTTAGGGGGAAACCCTGAATCAGGGACGCTTTCCAAGGACAGGCAGACAGTATTGTCTCTTTCAAAACAAAAGTCTTTTTGAGAAATGATGATTT…
ANGPTL6					Parliament	chr19:10212481-10214757	Chr19:10,101,659-10,103,943	Splice Site	2276bp		5	6	9	1	8	2	17	3	yes	SINE & LINE			>100	>100	3 of 3	Removes beginning of 5’ UTR in both hg19 and hg38	Actual deletion is 2285bp in length. The beginning of the deletion is shifted by 147bp 5' and the end of the deletion is shifted by 138bp 5' to the predicted deletion.	PASS	TTAGCTGGGCATGGTAATGCATGCCTGTAATCCCAGCTACTACTCAGGAGGCTGAGGTGGGAGAGTCACTTGAACTCAGGAGGCCGATGTTGCAGTGAGCAGAGATTGCGCCATTGCACTCCAACCTGGGCGACAGAGCAAGGCTCAAAAAAAAAAAAAAAAAAAAGGCCAGGTGCGGTGGCTCACGCCTGTAATCCCAGCACTTGGGAGGCCAAGGCAGGTGGATCACGGGGTCAGGAGATCGAGACCATCCTGGCTAACACAGTGAAATTCCGTCTCTACTAAAAATACAAAAAAAAAAAAAAAAATTAGCCGGGCATGGTGGCGAGCGCCTGTAGCCCCAGCCACTCCAGAGACTGAGGCAGGAGAATGGCGTGAACCCGGAAGGCGGAGCTTGCA…
C1QTNF4	SPI1	235897	chr11:47,376,409-47,400,127	chr11:47,354,860-47,378,547	Scalpel	Chr11:47612306-47612330	Chr11:47,590,755-47,590,778	Coding/Promoter	24bp	rs777249507	1	0	2	0	0	0	2	0	yes	Clean	1	1	2	2	2 of 2	Known in-frame deletion that removes 8 amino acids in the only coding exon in both hg19 and hg38	Only 2 related samples were predicted to have this deletion and both samples validated . The deletion is one base shorter than predicted (24bp) and matches rs777249507.	PASS	GGGCCCAGGGCCCAGCAGGCCGCT
C2/CFB	HLA-DRB1	673341	chr6:32,575,406	chr6:32,578,769-32,589,848	Scalpel	Chr6:31902065-31902093	Chr6:31,934,291-31,934,318	Coding/Splice Site	28bp	rs9332736	1	5	1	1	7	1	8	2	yes	Simple Tandem Repeat			<10	<10	3 of 3	Known frameshift which removes 3 amino acids and donor splice site in 3 transcripts and 9 amino acids + 1 base in 1 transcript which encodes 109 incorrect amino acids before stopping prematurely in hg19 and hg38.	All 3 samples were confirmed to have the predicted deletion (3 hets)	PASS	TGGTGGACAGGGTCAGGAATCAGGAGTC or GTGGACAGGGTCAGGAAT CAGGAGTCTG
C6orf132	TREML2	917552	chr6:41,157,552-41,168,925	chr6:41,189,749-41,201,149	Scalpel	Chr6:42075104-42075131	Chr6:42,107,367-42,107,393	Coding	27bp	rs748748025	25	20	41	2	39	2	82	8	yes	Simple Tandem Repeat	1	1	1	1	3 of 3	Known in-frame deletion which removes 9 amino acids in both hg19 and hg38	All 3 samples were confirmed to have the predicted deletion (3 hets)	PASS	GGTGGGGGTTCCAGCAGCAGGGGAGGT
CHAF1B	TTC3	660045	chr21:38,445,571-38,575,408	chr21:37,073,271-37,203,103	Scalpel	Chr21:37785526-37785547	Chr21:36,413,229-36,413,249	Coding	21bp	rs766785193	3	0	6	0	0	0	6	0	yes	Clean	1	1	1	1	3 of 3	Known in-frame deletion which removes 7 amino acids in hg19 and hg38	All 3 samples were confirmed to have the predicted deletion (3 hets)	PASS	GCAGCCCAGTAGTCAAAACAC
CSNK2B/LY6G5B	HLA-DRB1	936310	chr6:32,575,406	chr6:32,578,769-32,589,848	Parliament	Chr6:31638204-31639096	Chr6:31,670,428-31,671,319	Splice Site	892bp		3	1	5	0	1	0	5	0	yes	Clean			10-20	10-20	3 of 3	Removes 2 exons amd flanking splice sites in 1 transcript and I exon with flanking splice sites in 4 transcripts both hg19 and hg38 which should lead to the exons being skipped.	All 3 samples validated (3 hets)	PASS	CAAGGTCCGGAATTGCTGCTCAGTGATGTGTGTGTGCCTGCCGCTGGTGGAGCTGAGACTGCTCATCTCAGAAGGATGGGGATGCTTGATTTCCTGGCCAGGTTGTCCCAGCACAGTGGGGATTGGCCCTGTTGTATGACGAAGACAGCACATGGTGGCAGAGATAGATACTAACCCATGGACTTTCCAAGGGAGGGAATAGGTCTTTGGAGGGTATGCAAGACAAAGGTAGACACTGGATAAAGAACCCGGTAGTGCCCAGGTATTACCCCATCTGGGCCATTACTCCCACACTCAGGAACCAGACGTTGTGGGTGAGGACATGCTGTCCCTCCTGCCAAGTAATAACTTCCTTCCCAGCCAGGATCCTGCCCCAAGTAGGAATATAGCTCTGCATTT…
CYP3A43	SPDYE3	443931	chr7:99,905,325-99,919,819	chr7:100,307,702-100,322	Parliament	Chr7:99461394-99463575	Chr7:99,863,769-99,865,941	Splice Site	2181bp		21	0	46	10	0	0	45	11	yes	DNA, Low Complexity, & LINE			10-20	10-20	3 of 3	Removes acceptor splice site for last exon for 6 transcripts and 3' UTR sequence from 1 transcript in hg19 and hg38	Expected deletion is 2181bp, actual deletion is 2173bp.	PASS	AATTATTGTTCATTTTTCAATAATTTGCTCTGTAGGACAAAGAATCTAATTGGAGCTATCCATAATGCTTAAAGATGAATCACTTCTGGAGTTCAAAATCTGTGGCTTTGTAAAGACAGAACTATAAAGATCATCTAATGTCAATATAGATTAGCATGGTATAATTATGTTCAGTCTCTGTGAACTTGAGCAAATTTTAAATTCAGTTTCATGTCAACTGTAAAGATGAGGAAGTCTTTTGCACAATCATGAAGTGCAATGATTACTTTGTCAGGACTTTCGAATGGTGCTCTCCTCCACTAGAACTCACTAGAACTTGCAGAAGCTTTCTCATGACAGTGTTTCTCAACCACTAGCTGTACATTGGAATCACTGGGGAGCTTCAAAAATTCATGATGC…
DDX42	ACE	297126	chr17:61,554,456-61,574,727	chr17:63,477,061-63,498,373	Scalpel	Chr17:61851582-61851606	Chr17:63,774,223-63,774,246	5' UTR	24bp		24	23	27	3	36	6	63	11	yes	Simple Tandem Repeat	0.461208	0.70695	<10	<20	-	Removes 5' UTR sequence	Reference squence has a combination of 19 GGC/GGT repeats. All three samples had a 15bp deletion (or loss of 5 repeats), not the 24bp deletion predicted. Two of three samples were incorrect in their predicted genotyping status.	PASS	[Predicted]GGCGGCGGCGGTGGTGGTGGTGGC
DYNLL2	TSPOAP1	217757	chr17:56,378,588-56,383,747	chr17:58,301,231-58,328,795	Scalpel	Chr17:56160831-56160852	Chr17:58,083,471-58,083,491	5' UTR	21bp		20	9	21	1	9	1	30	2	yes	Simple Tandem Repeat	1	1	1	1	-	See Comment	No deletion was present but the samples did carry either a 4bp or 8bp insertion on one or both alleles at the predicted deletion site	PASS	[Predicted]GCGGGCGGCGTGAGGCGGAGC
FAM105B	FBXL7	835310	chr5:15,500,305-15,939,900	chr5:15,500,180-15,939,793	Scalpel	Chr5:14664995-14665016	Chr5:14,664,887-14,664,907	Coding	21 bp	rs199656228	9	0	17	2	0	0	17	2	yes	Simple Tandem Repeat	1	1	1	1	3 of 3	Known in-frame deletion in the first exon in hg19. In hg38 there is no RefSeq FAM105B gene. In GENCODE the gene is renamed OTULIN for both hg19 and hg38.	All 3 samples had the predicted deletion but 2 of the samples were predicted to be hets but looked homozygous for the deletion. Neither primer contained a SNP and there is no known pseudogene version of this gene.	PASS	CGGCGCGGGAGGCGGCGGCCA
FAM151A	GLIS1	1104231	chr1:53,971,906-54,199,877	chr1:53,506,242-53,738,106	Scalpel	Chr1:55076137-55076166	Chr1:54,610,465-54,610,493	Coding	29bp	rs373739034	10	8	12	2	10	2	22	4	yes	Simple Tandem Repeat	1	1	1	1	3 of 3	Known frameshift which removes 9 amino acids + 2 bases and introduces 3 incorrect amino acids before stopping prematurely in hg19. In hg38 there is no UCSC FAM151A gene at this location but the gene is present in GENCODE	All 3 samples were confirmed to have the predicted deletion (3 hets)	PASS	CACTCCACATTCAGACCGTCATCCCCAGG
FAM46A	TPBG	612234	chr6:83,073,961-83,077,133	chr6:82,363,206-82,367,417	Scalpel	Chr6:82461727-82461757	Chr6:81,752,011-81,752,040	Coding	30bp	rs766507772	1	4	2	1	7	1	9	2	yes	Simple Tandem Repeat	1	1	1	1	3 of 3	Known in-frame deletion which removes 10 amino acids in both hg19 and hg38	All 3 samples had one copy of a perfect 30bp repeat deleted (3 hets)	PASS	CCGCCGAAGTCGCCGCCGCCGAAGTCGCCG
GIGYF2	INPP5D	212827	chr2:233,925,036-234,116,549	chr2:233,060,342-233,207,903	Scalpel	Chr2:233712209-233712230	Chr2:232,847,500-232,847,520	Coding	21bp	rs527464858	10	13	20	2	26	1	45	4	yes	Simple Tandem Repeat	1	0.614558	3	3	6 of 6	Known in-frame deletion that removes 7 amino acids in 4 transcripts in both hg19 and hg38	There is a polymorphic CAG repeat (varying in number of copies) in the exon that makes it difficult to confirm the exact deletion but there is a deltion present	PASS	CAGCAGCAGCAGCTGCCACAG
GSDMD	SHARPIN	519472	chr8:145,153,536-145,159,140	chr8:144,098,637-144,103,773	Parliament	Chr8: 144634064- 144636239	Chr8:143,551,895-143,554,069	Splice Site	2175bp		80	27	79	8	56	8	139	18	yes	SINE, LINE, Low Complexity, & Simple Tandem Repeat			>100	>100	6 of 6	Removes start of 5' UTR along with the associated donor splice site in both hg19 and hg38	Deletion as predicted but when primers are used to check ref allele in samples with the deletion, we see a base that is heterozygous in multiple samples.	PASS	TGTTGTGATCTTGGCTCACTGCAACCTCTGCTTCCCAAGTTCAAGCGATTCTCCTGCCTCAGCCTCCTGAGTAGGCGCATACCACCATGTCTGGCTAATTTTTCTATTTTTAGTAGAGATGGGGTTTCACCACGTTGCTCAGGCTGGTCTCCAACTCCTGACCTCATGTGATCCACCCACCTTGGACTCCCAAAGTGTTGGGATTACAGGCATGAGCCACAGCACCAAGCCAAGAAAGTGTATTTTGTTGGTCTCCTGTTCCTGAGGTCAGGCATTGCCATCAGGCTCTCCGGGACCATGGTGGGTGAAGGGTGTGAATCTCTCTGTGCCAGGCTTCCACGGGCATTAAACACTGGCCAAAGTGCAGGAGTTCCCCACCTGCATGGAAAACATTCCCCA…
LIPC	ADAM10	166824	chr15:58,888,510-59,042,177	chr15:58,588,809-58,749,707	Parliament	Chr15:58721686-58730735	Chr15:58,429,488-58,438,536	Coding/Splice Site	9049bp		1	0	2	1	0	0	2	1	yes	SINE, LINE. & LTR			>100	>100	3 of 3	Removes 5' UTR and first exon, including the flanking splice sites, in 5 transcripts and 5' UTR in 1 transcript in both hg19 and hg38.	Deletion is confirmed with the expected breakpoints, however, there is a 57bp segment from the middle of the 'deleted' sequence that is present between the start and end breakpoints.	PASS	ACGTGCCAGCTTTATAGGAAAAAAAGTGGAACTTTCAGATTCTGCTTAACTGTGCAGGAGCCAGCCAAGTATCCAAGGCAGAAGTCCTTGCTCAGAAATTGTATATCTGATGGGCACGGTGACTCACGCCTGTAATCCCAGCACTTTGGGAGGCCGAGGTGGGTGGATCACAAGGTCAGGAGTTAGAGACCAGCCTGACCAACATGGTAAAACCCCGTCTCTACTAAAAATACAAAAATTAGCCAGGCATGGTGGTGGGCACCTGTAGTCCCACCTACTCTGAAGGCTGAAGCACTAGAATCGCTTGAACCTGGGAGGTGGAAGTTGCAGTGAACCGAGATCGCGCCACTGCACTCCAGCCTGGGCGACAGAGCAAGATTCCATCTCAAAAAAAAAAAA…
MS4A1	MS4A6A	288193	chr11:59,939,971-59,952,139	chr11:60,172,047-60,184,633	Parliament	Chr11: 60228164 - 60229386	Chr11:60,460,692-60,461,913	5' UTR	1222bp		17	0	40	3	0	0	40	4	yes	SINE & LINE			>100	>100	2 of 2	Removes piece of 5' UTR in 1 transcript in hg19 but is only in NCBI curated transcript in hg38	Control may have deletion and possibly one expected het does not have the deletion	PASS	TTAACATGAACAAGTGAATGCTAAGGAAACCCAAGATGAAGATTGAACAGAATCTTAAAATGTCTGAGCTGGAAAGGGCCGTATTAATTGCCTTCTCACTTCAGAAATGAATAAATCATGAAAACTGATAAATAGCATTTACTACACTCTCCCTTTGTCCTAGGCACAATTACATATGTTAACTTATTTATGTCTTACATCTCAGAGAGGGGTACTGTTCTAACTTTACAGAAGGATAAAATCGAAACTAATGCTCAGCAAAGTACAAAGAACAAGAATAGCAACAAAAATAACTATTTATTCCAACATGGGTTCTTTGCATACATTTATTTCTTCAATAATATTTATTAAGAAGTAACTAAATCCAAAAATTATTTTAGATCCTGAACAAGAGAGAAC…
MUC17	SPDYE3	774903	chr7:99,905,325-99,919,819	chr7:100,307,702-100,322,196	Parliament/Scalpel	Chr7:100680228-100680405	Chr7:101,036,948-101,037,124	Coding	177bp		10	0	10	5	0	0	10	5	yes	Simple Tandem Repeat	1	1	10-20	10-20	2 of 2	In-frame deletion which removes 59 amino acids in both hg19 and hg38	2 samples were confirmed to have the predicted deletion. The third sample failed sequencing (2 hets)	PASS	AGTCAGTTCATCTCCTACACCTGCTGAAGGTACCAGCATAGCAACCTCAACGCCTAGTGAAGGAAGCACTGCATTAACAAGTATACCTGTCAGCACCACAACAGTGGCCAGTTCTGAAACCAACACCCTTTCAACAACTCCCGCTGTCACCAGCACACCTGTGACCACTTATGCTCA
MUC17	SPDYE3	779622	chr7:99,905,325-99,919,819	chr7:100,307,702-100,322,196	Scalpel	Chr7:100684947-100685301	Chr7:101,041,667-101,042,020	Coding	354bp		2	0	11	3	0	0	11	3	yes	Simple Tandem Repeat	1	1	<20	<20	3 of 3	In-frame deletion which removes 118 amino acids in both hg19 and hg38	All 3 samples were confirmed to have the predicted deletion (3 hets)	PASS	CACCCTTTCAACAACTCCTGTGGACTCCAACACTCTGGTGACCACTTCTACTGAAGCCAGTTCATCTCCTACAATCGCTGAAGGTACCAGCTTGCCAACCTCAACTACTAGTGAAGGAAGCACTCCATTATCAATTATGCCTCTCAGTACCACGCCGGTGGCCAGTTCTGAGGCTAGCACCCTTTCAACAACTCCTGTTGACACCAGCACACCTGTGACCACTTCTTCTCCAACCAATTCATCTCCTACAACTGCTGAAGTTACCAGCATGCCAACATCAACTGCTGGTGAAGGAAGCACTCCATTAACAAATATGCCTGTCAGCACCACACCGGTGGCCAGTTCTGAGGCTAG
MX1	ABCG1	876854	chr21:43,705,990-43,715,445	chr21:42,219,140-42,297,244	Parliament	Chr21:42829136-42834493	Chr21:41,457,210-41,462,566	Splice Site	5357bp		0	1	2	0	0	0	2	0	yes	SINE, LINE. & LTR			>100	>100	2 of 2	Removes acceptor splice site for last exon in both hg19 and hg38 (which should bause truncation of the protein after the preceding exon)	Confirmed as expected in both hets	PASS	GCTTCTTGGTGAGATAGTAGACCTCTGCGATTTCTGTTGCAGACGATCTACATTTTGTCATTTGCTTTGTCATTTTTGTCTATGGTGGTTTTAGACTATGCGTAAGTTTTCTAGAGCAGAAACTCAAGTTGGATTTGGGCCTCAGTGGTTATTGCCATACTTTAAAAGGACTTTGTCTCCCTGAGATGATAAATGAGGTGGACAATATTTTCTTTAAGTAATTTCTTATTTTAACTGTTACATGATACCTTTGGCCCATTTGGAGTTCTTTGATGTCAAGAATGAGGCAGGATCCAGATGGCAGCAGAGGTCCCAGTCCCATCCTGGAAGGGTCGTCTAGTTCCCACTGGTACTCCACACGCCCACTCAGGCACTCACTTCCCCTCTGCGTTGGGTCTT…
NRAP	CASP7	26648	chr10:115,439,428-115,490,668	chr10:113,679,162-113,730,907	Parliament/Scalpel	Chr10:115412780-115412908	Chr10:113,653,024-113,653,151	Coding/Splice Site	128bp	rs1564759987	6	0	15	2	0	0	15	2	yes	Clean	1	1	3	1	6 of 6	Removes splice acceptor site plus 5 amino acids and 1 base in 3 transcripts in hg19 and in 4 transcripts in hg38. Exon of 35 amino acids would be skipped in all transcripts.	Deletion was present but shifted by 2 bases.	PASS	AGTCTTCTGTATATTCCTGTTGGTCAGAACCAATGTCAGCATGAGAACTGAGATGATATTGAATGACAACTAAGAAAACCGCAATAAAACCAATGAAACTAGATTCATAAAGTTCTTCGGAAATATTT
PARD6G	CTDP1	484275	chr18:77,439,801-77,514,510	chr18:79,679,803-79,754,503	Parliament	Chr18: 77924076- 77926712	Chr18:80,166,196-80,168,831	Splice Site	2636bp		4	0	9	2	0	0	9	2	yes	SINE, Low Complexity, & Simple Tandem Repeat			>100	>100	3 of 3	Removes part of 3' UTR and associated acceptor splice site in PARD6G-AS1 which is located in an intron of PARD6G for both hg19 and hg38	There are a 13 base pairs inserted at the breakpoint of the deletion. (There is also a 9bp duplication downstream of the deletion.)	PASS	TCATGTCAGCGGCACACAGCCTCAGCTCATGGACACCGTATGGTCAGGTCGGCACCAACACAGCACACCACCCCAATCATGAGTGTGTTCCTCCTCTCTGCCGCACCCCAAGCAGAACAAAGGCCCAGATGCAGGGCTGCAAGTGTCTCTCTCAGCAGCCCCACTGCATTCTGCTAAGCAGGCGACACAGTCTGGGGCACGTGTGCCATGGCAGACACTGCTGGTGTGACCCTCGGTCATGGGGGCATCAGGACGCCTTGTCTCAGTGGAAAATCTCCACCTCCCTTAGAATTTAAAGGCGTCAAGTTCATTGAAAGCGATCAGTTACAGCCTCCTCCATGGTCAGATCTAGTTGCCCCAAACACAACAGCTCCGTGGCAGCTTTTTTACAGCAGCATT…
PCDHA8	HBEGF	509709	chr5:139,712,428-139,726,188	chr5:140,332,843-140,346,603	Parliament	Chr5:140222137-140238931	Chr5:140,842,553-140,859,346	Splice Site	16794bp		24	20	42	6	41	5	83	13	yes	SINE, Low Complexity, DNA, & Simple Tandem Repeat			>100	>100	3 of 3	Removes 387 amino acids + 2 bases and the splice site. The deletion along with a 3 base insertion at the the deletion breakpoint introduces 2 incorrect amino acids before stopping prematurely. Deletion also removes the first exon of PCDHA9 and PCDHA10.	Appears to be as predicted, but with the addition of 3 bases (CCA) at the breakpoint. May have hets in the wild type strand, but unclear.	PASS	GCGCCCTGGACCGCGAGAGAGTGTCGGCCTATGAGTTGGTGGTAACCGCGCGGGACGGGGGCTCGCCTTCGCTGTGGGCCACCGCCAGCTTGTCTGTGGAGGTGGCCGACGTGAACGACAATGCTCCGGCGTTCGCGCAGCCCGAGTACACGGTGTTCGTGAAGGAGAACAACCCGCCGGGCTGCCACATCTTCACGGTGTCTGCGCGAGACGCGGACGCGCAGGAGAACGCGCTGGTGTCCTACTCGCTTGTGGAGCGGCGGGTGGGCGAGCGCTCGCTGTCGAGCTACATTTCGGTGCACACGGAGAGCGGCAAGGTGTACGCGCTGCAGCCGCTGGACCACGAGGAGCTAGAGCTGCTGCAGTTCCAGGTGAGCGCGCGCGACGCGGGCGTGCCGC…
PCDHA9	HBEGF	517801	chr5:139,712,428-139,726,188	chr5:140,332,843-140,346,603	Scalpel	Chr5:140230229-140230298	Chr5:140,850,645-140,850,713	Coding	69bp	rs1562472551	3	0	8	0	0	0	8	1	yes	Gene Family	0.0589943	1	3	3	3 of 3	Known in-frame deletion which removes 23 amino acids in 2 transcripts in both hg19 and hg38	All 3 samples were confirmed to have the predicted deletion (3 hets)	PASS	TGTACACTGTGCTGCGGTGCTCGGCGATGCCCACCGAGGGCGAGTGCGCGCCTGGCAAGCCGACGCTGG
PLEKHS1	CASP7	101695	chr10:115,439,428-115,490,668	chr10:113,679,162-113,730,907	Parliament	Chr10:115541123-115541391	Chr10:113,781,365-113,781,632	3' UTR/Promoter	268bp		3	0	3	0	0	0	3	0	yes	Simple Tandem Repeat			21	26	-	Removes a segment of 3’ UTR in multiple transcriptsin both hg19 and hg38	There are 45 copies of an imperfect 9-15bp repeat and deletion would remove 19 copies. The PCR looks like all 3 hets are homozygous for the deletion but the control also has a deleted allele. Based on the length of the sequence, one het has a 255bp deletion. It is not possible to read through the repeats in the other samples to tell what the deletion is.	PASS	ACACCTCCTTCCCAACACCTCCTTCCCAACACCTCCTTCCCAAACCCCTCTTTCCCAAACACCTCCTTCCCCAACACCTCCTTCCCAACACCTCCTTCCCCCTTCCCCAACACCTCCTTCCCCAACACCTCCTTCCCAACACCTCCTTCCCAAACCCCTCCTTCCCCAACATCCTTCCCAACACCTCCTTCCCAACACCTCCTTCCCAAACACCTCCTTCCCAAACACCTCCTTCCCAACACCTCCTTCCCCAACACCTCCTTCCCAA
PPDPF	SLC2A4RG	218088	chr20:62,371,211-62,375,403	chr20:63,739,776-63,744,050	Scalpel	Chr20:62153123-62153181	Chr20:63,521,771-63,521,828	Coding	58bp	rs1569005609	0	1	5	1	0	0	5	1	yes	Clean	1	1	<10	<10	3 of 3	Known frameshift which removes 19 amino acids + 1 base in the last exon of 2 transcripts which encodes 58 incorrect amino acids before stopping prematurely in hg19 and hg38.	All 3 samples were confirmed to have the predicted deletion (3 hets)	PASS	ACCTCCCCAGGCCTCCAGCAGCATGACCGCCTGTGGCCTGGCTCGGGACGCCCCGAGG
PROSER2	USP6NL	409462	chr10:11,502,509-11,574,274	chr10:11,453,946-11,611,754	Scalpel	Chr10:11911971-11911998	Chr10:11,869,973-11,869,999	Coding	27bp	rs751558508	1	1	2	3	0	1	3	4	yes	Clean	1	0.00552486	1	1	1 of 2	Known in-frame deletion in last exon which removes 9 amino acids in both hg19 and hg38	Only 2 samples had the predicted deletion and one sample was confirmed to have the deletion but the other sample had no deletion	PASS	ACGCCGGCGCCTTCCCCGCCGCGGGGG
PRSS38	PSEN2	945610	chr1:227,058,273-227,083,804	chr1:226,870,616-226,896,098	Scalpel	Chr1:228003883-228004035	Chr1:227,816,183-227,816,334	Coding/SpliceSite	152bp		1	0	3	0	0	0	3	0	yes	Clean			1	3	3 of 3	Removes 22 amino acids and 3 bases of second exon + splice site which encodes 21 incorrect amino acids before stopping prematurely in both hg19 and hg38	All 3 samples validated (3 hets)	PASS	GCCTCCACGTCTGCGGCGGCTCCATCCTCAATGAGTACTGGGTGCTGTCAGCTGCGCACTGCTTTCACAGGTAAGCGGGCGCCGGCCTGGGATGGTGTGGGTAGCTGGGCCTGCACGGAGTGCCCACAGCGGCTTGGATGGACCCCACGCAA
RSPH1	ABCG1	191215	chr21:43,705,990-43,715,445	chr21:42,219,140-42,297,244	Parliament	Chr21:43897205-43897401	Chr21:42,477,096-42,477,291	Splice Site	196bp		2	0	3	1	0	0	3	1	yes	Simple Tandem Repeat			10-20	9	-	See Comment	There are 9 copies of an imperfect 25-41bp repeat. Two of the 3 hets have a PCR bands that could represent the wt product and a 184bp deletion and the third sample is homozygous for the deletion, but the sequence of the wt band doesn't match the ref sequence so it's not possible to determine what the deletion. Based on the length of the sequnce the deletion is 156bp.	PASS	[Predicted]CTCTGCCCCCTCCACTCCACAGCCCGGGGATGCCCCACACCCTCTGCCCCCTCCACCCCACAGCCCGGGGATGCCCCACACCCTCTGACCCCTCCACCCCACAGCCCGGGGATGCCCCACACCCTCTGTCCCACAGCCCGGGGGTGCCCCACACCCTCTGCCCCCTCCACCCCACAGCCCGGGGGTGCCCCACACT
TAP2	HLA-DRB1	220097	chr6:32,575,406	chr6:32,578,769-32,589,848	Parliament/Scalpel	Chr6: 32795503 - 32795680	Chr6:32,827,727-32,827,903	3' UTR	177bp		53	36	134	15	85	14	246	38	yes	LINE			10-20	10-20	7 of 7	Removes segment of 3' UTR in 2 transcript in hg19 and 1 transcript in hg38	Homozygotes and heterozygote confirmed.	PASS	GGAACAGTGTGTGCTCTGAAAAGGATCTCTGCAGCAGGGCTTGAGAGCACCTGAAGGAATTTCCAGAAATGCCATCATCGTATGTGACACAGAATTTAGAAAAATGACTTTGTGAAGAATGGCCGGAAGAGGGAAGCTAATGGTAGAGAAACCTCTCTGGTGATGGGATCATCTTAA
LINC02525	SERPINB1	363388	chr6:2,832,566-2,842,283	chr6:2,832,332-2,841,863	Parliament/Scalpel	Chr6:3195393-3195954	Chr6:3,195,160-3,195,720	Splice Site	561bp		18	1	39	2	3	0	43	2	yes	LINE	1	1	>100	>100	2 of 3	Removes 55 bases of 5' UTR and associated donor splice site in both transcripts of LINC02525 which is ~20kb downstream of TUBB2BP1 in both hg19 and hg38	One sample failed PCR, the other two had confirmed deletions as expected	PASS	AAGGCCCAGGGCCGGCATGACTCTGGGTCACAAGGTCTATTCATCTTGGTGTGGCTTCTTTGCTTATTGTGCTCCGTCCTGTGATGGTCTCTGCAGGGGGCCACAGAGACGTAAAGAACTTGCTCTCCTTTCCCTGTTGCAAGAGACAGGTCTAGGTTGAAGGACTAAGTGAGCGAGGGAAATGAGGGTCACGGCAGCCCACTCCCTTACCGCCTTTAACAATTTGATCTCCATCCAACCGAAGCATTGCCTCTATACTTTACTGAGAAGCTCAAAGGCACTTTGCTTTTATGAGCTGCTCTCTTCCGAAATAAATATTAATGACATTCAAGCTCGTGGGTGTTGCTGAAAGCCATTTTTCTCGGCAATATTCTGTGCAAAGAACAGGTTGGAAATGTC…
UGT1A7	INPP5D	665706	chr2:233,925,036-234,116,549	chr2:233,060,342-233,207,903	Parliament/Scalpel	Chr2:234590653-234590742	Chr2:233,682,008-233,682,096	Coding/Promoter	89bp		1	0	1	0	3	0	4	0	yes	Gene Family	1	1	<10	<10	7 of 7	Produces a frameshift which encodes 64 incorrect amino acids before stopping prematurely in both hg19 and hg38.	Only four members of one CU family have the deletion and it was confirmed in all four samples. The 3' base immediately adjacent to the deletion is polymorhic in this family even though it isn't shown to be polymorhic in Genome Browser.	PASS	AGGCAGGGAAGCTGCTGGTAGTGCCCATGGATGGGAGCCACTGGTTCACCATGCAGTCGGTGGTGGAGAAACTCATCCTCAGGGGGCAT
ZFN655	SPDYE3	736632	chr7:99,905,325-99,919,819	chr7:100,307,702-100,322	Scalpel	Chr7:99168693-99168716	Chr7:99,571,071-99,571,093	5' UTR	23bp	rs796682825	2	0	1	1	0	0	1	1	yes	LINE	1	1	2	2	2 of 2	Known intron variant which deletes part of the 5' UTR in one transcript	The only 2 samples predicted to carry the deletion were confirmed to be heterozygous for the deletion.	PASS	GCCTCTTATCCCCTGCATACTTT
ZFP41	SHARPIN	809535	chr8:145,153,536-145,159,140	chr8:144,098,637-144,103,773	Parliament	Chr8:144344001- 144344100	Chr8:143,261,831-143,261,930	3' UTR/Promoter	100bp		47	33	58	11	49	9	112	17	yes	Simple Tandem Repeat			5	4	-	Overlapping deletions within the 3' UTR in 1 transcript for hg19. For hg38 the gene is only present in GENCODE. Samples had either one or both of the deletions.	There are 2 different imperfect repeats. The reference genome has 6 copies of a 24bp repeat and 10 copies of a 25bp repeat. By PCR and sequencing it is clear that SVs are present but there are SNVs within the repeats making it impossible to distinguish which repeats are deleted. Also, samples said to be homozygous have 2 bands and samples said to be heterozygous have 1 band.	PASS	TGTCTCCGGCAGCCCCTGCCCGCACCCGCACCCCTGCACCTGCCACGCCCGTCTCCGGCAGCACCTGCCACGCCCGTCTCCGGCAGCACCTGCCACGCCC
ZFP41	SHARPIN	809535	chr8:145,153,536-145,159,140	chr8:144,098,637-144,103,773	Parliament	Chr8:144344001- 144344125	Chr8:143,261,831-143,261,955	3' UTR/Promoter	125bp		57	40	121	15	67	18	199	38	yes	Simple Tandem Repeat			6	4	-		Looked at three samples and did not see the same allele twice (6 different alleles).	PASS	TGTCTCCGGCAGCCCCTGCCCGCACCCGCACCCCTGCACCTGCCACGCCCGTCTCCGGCAGCACCTGCCACGCCCGTCTCCGGCAGCACCTGCCACGCCCGTCTCCGGCAGCACCTGCCACGCCC
