# Supplementary material for: A comparative study of structural variant calling in WGS from Alzheimer’s disease families
Source: Life Sci Alliance. 2024 Feb 28;7(5):e202302181. doi: 10.26508/lsa.202302181 (PMC10902710; doi:10.26508/lsa.202302181)
Supplement: Supplementary file 5 [file LSA-2023-02181_TableS5.xlsx]

## Sheet: Supp table 5
Supplementary Table 5. Co-segregation of confirmed deletions near AD genes in multiplex families.
Deletion Location HG19	GWAS Gene - closest to signal	Gene with the deletion	Number of affected subjects with non-reference deletion genotypes	Number of unaffected subbjects with non-reference deletion genotypes	Number of affected Hispanics with non-reference genotypes	Number of unaffected Hispanics with non-refeernce deletion genotypes	Number of NHW affected subjects with non-reference deletion genotypes	Number of NHW unaffected subjects nith non-reference deletion genotypes	Number of Hispanic familes with deletion	Number of NHW families with the deletion	Number of families co-segregating with the deletion	Number of Hispanic families co-segregating with the deletion	Number of NHW families co-segregating with the deletion
1:55076137			21	5	11	3	10	2	10	8	0	0	0
1:228003883			3	0	3	0	0	0	1	0	0	0	0
Chr2:233712209-233712230	INPP5D	GIGYF2	44	5	18	4	26	1	10	13	4	1	3
2:233712209			6	0	2	0	4	0	2	4	0	0	0
2:234590653			4	0	4	0	0	0	1	0	0	0	0
Chr5:14664995-14665016	FBXL7	OTULIN	17	2	17	2	0	0	9	0	2	2	0
5:140230229			8	1	8	1	0	0	3	0	0	0	0
Chr6:3195393-3195954	SERPINB1	LINC02525	39	6	36	6	3	0	18	1	3	2	1
6:31902065			8	2	1	1	7	1	1	5	0	0	0
6:82461727			9	2	2	1	7	1	1	5	0	0	0
7:99168693			1	1	1	1	0	0	2	0	0	0	0
7:100680228			9	4	9	4	0	0	10	0	0	0	0
Chr7:100680228-100680405	SPDYE3	MUC17	7	1	7	1	0	0	2	0	1	1	0
10:11911971			1	2	1	0	0	2	1	2	0	0	0
11:47612306			2	0	2	0	0	0	1	0	0	0	0
Chr16:20451120-20451224	IQCK	ACSM5	14	1	6	1	8	0	3	5	2	1	1
Chr16:20451233-20451971	IQCK	ACSM5	19	1	6	1	13	0	3	6	3	1	2
17:56160831			30	1	21	0	9	1	19	10	0	0	0
19:1046906			11	0	11	0	0	0	5	0	0	0	0
20:62153123			5	1	0	0	5	1	0	1	0	0	0
21:37785526			6	0	6	0	0	0	3	0	0	0	0
